# Supplementary material for: Neuroecology of alcohol risk and reward: Methanol boosts pheromones and courtship success in Drosophila melanogaster
Source: Sci Adv. 2025 Apr 2;11(14):eadi9683. doi: 10.1126/sciadv.adi9683 (PMC11963984; doi:10.1126/sciadv.adi9683)
Supplement: Supplementary file 2 — Data S1 [file sciadv.adi9683_data_s1.zip]

Archive with 1 entries (1 files):
- adi9683_data_s1.xlsx
